# Supplementary material for: Diagnosis of Acute Myocarditis Using Texture-Based Cardiac Magnetic Resonance, with CINE Imaging as a Novel Tissue Characterization Technique
Source: Diagnostics (Basel). 2022 Dec 16;12(12):3187. doi: 10.3390/diagnostics12123187 (PMC9777125; doi:10.3390/diagnostics12123187)
Supplement: Supplementary file 1 [file diagnostics-12-03187-s001.zip]

Archive with 1 entries (1 files):
- diagnostics-2038946-supplementary.pdf
